# Supplementary material for: Multicenter Analysis of Treatment Outcomes for Systemic Therapy in Well Differentiated Grade 3 Neuroendocrine Tumors (NET G3)
Source: Cancers (Basel). 2021 Apr 16;13(8):1936. doi: 10.3390/cancers13081936 (PMC8073753; doi:10.3390/cancers13081936)
Supplement: Supplementary file 1 [file cancers-13-01936-s001.zip]

Archive with 1 entries (1 files):
- cancers-1148986-supplementary.pdf
